# Supplementary material for: Comprehensive Exploration of the Effects of miRNA SNPs on Monocyte Gene Expression
Source: PLoS One. 2012 Sep 21;7(9):e45863. doi: 10.1371/journal.pone.0045863 (PMC3448685; doi:10.1371/journal.pone.0045863)
Supplement: Table S1 — Genome-wide significant (p<7.7 10−9) associations of miSNPs on monocyte gene expression in the Gutenberg Health Study. (1) SNPs showing the strongest association (with P<5 10−5) with gene expression within 1Mb of the associated probe. (2) Regression coefficient associated with the rare miSNP allele under an additive effect model, adjusted for age and gender. (3) P-value of the association between miSNP and gene expression. (4) P-value of the association between miSNP and gene expression adjusted for the best cis eSNP. (5) Pairwise r2 between miSNP and best cis eSNPs in GHS. (6) The best cis eSNP and the associated-miSNP coincide. (XLSX) [file pone.0045863.s001.xlsx]

## Sheet: Feuil1
miSNPs				Associated Gene Expression						GHS						Cardiogenics
miSNP	miRNA	CHR	position	probe	gene	CHR	Start	End	best cis eSNP(1)	miProxy	β(2)	SE	P(3)	P(4)	r2 (5)	miProxy	β(2)	SE	P(3)
rs1889470	hsa-mir-197	1	110141421	ILMN_1696003	GNAI3	1	110091185	110138451	rs6663547	rs1889470	-0.24	0.011	2.03 10-87	0.024	0.82	rs2304355	-0.28	0.019	8.20 10-42
rs7522956	hsa-mir-4742	1	224585958	ILMN_1714759	CNIH4	1	224544594	224563690	rs12731630	rs12731630	-0.09	0.011	6.30 10-17	1	"-(6)	rs12731630	-0.06	0.023	0.015
rs6709245	hsa-mir-4784	2	132248876	ILMN_1766902	FAM128A	2	132241532	132250063	rs12463867	rs12463867	0.03	0.004	1.37 10-14	1	"-(6)	rs6709245	NA	NA	NA
rs1829515	hsa-mir-4448	3	183604723	ILMN_1688464	MAP6D1	3	183533663	183543392	rs262998	rs6775950	0.07	0.007	5.06 10-23	0.899	0.78	rs1554397	0.10	0.013	2.42 10-13
rs1829515	hsa-mir-4448	3	183604723	ILMN_1651964	ABCC5	3	183637721	183735726	rs1402003	rs6775950	0.09	0.009	2.80 10-22	0.893	0.44	rs1554397	0.10	0.017	2.39 10-9
rs1829515	hsa-mir-4448	3	183604723	ILMN_1706531	ABCC5	3	183637721	183735726	rs17817736	rs6775950	0.08	0.010	1.41 10-16	0.277	0.23	rs1554397	0.09	0.019	1.29 10-6
rs10934682	hsa-mir-544b	3	124451312	ILMN_1757437	UMPS	3	124449212	124464039	rs614664	rs9878092	0.03	0.004	3.12 10-9	0.026	0.33	rs13146	0.05	0.008	2.33 10-10
rs778594	hsa-mir-3655	5	140027304	ILMN_1678957	WDR55	5	140044383	140050552	rs2563335	rs753280	0.03	0.008	2.30 10-22	0.911	0.89	rs1583005	0.02	0.010	7.75 10-16
rs778594	hsa-mir-3655	5	140027304	ILMN_2180624	TMCO6	5	140019011	140024988	rs17208187	rs753280	0.08	0.005	2.30 10-11	1.32 10-3	0.27	rs1583005	0.08	0.008	6.03 10-3
rs778594	hsa-mir-3655	5	140027304	ILMN_1715113	HARS2	5	140071017	140078889	rs2245643	rs753280	0.05	0.007	8.07 10-11	0.965	0.97	rs1583005	0.02	0.013	0.086
rs17165405	hsa-mir-4461	5	134263701	ILMN_1714599	CAMLG	5	134074205	134087846	rs11950943	rs3733897	0.07	0.013	2.83 10-9	0.617	0.58	rs9285933	NA	NA	NA
rs403569	hsa-mir-1236	6	31924880	ILMN_1765532	RDBP	6	31919863	31926863	rs522162	rs550513	-0.07	0.009	2.32 10-15	1	1.00	rs438999	-0.09	0.023	2.03 10-4
rs403569	hsa-mir-1236	6	31924880	ILMN_1666512	SKIV2L	6	31926580	31937531	rs387608	rs550513	0.11	0.014	3.78 10-14	0.817	0.60	rs438999	0.11	0.022	2.78 10-6
rs107822	hsa-mir-219-1	6	33175575	ILMN_1749070	HLA-DPB1	6	33043759	33054975	rs3128963	rs213208	0.18	0.019	1.34 10-19	6.56 10-17	0.36	rs439205	0.10	0.027	2.44 10-4
rs4351242	hsa-mir-3135b	6	32717722	ILMN_1661266	HLA-DQB1	6	32627656	32634465	rs9272346	rs5014418	0.50	0.084	4.13 10-9	0.533	0.03	rs7774954	0.51	0.109	3.71 10-6
rs1049622	hsa-mir-4640	6	30858857	ILMN_1812262	DDR1	6	30851860	30867932	rs4711249	rs2074512	0.05	0.005	3.02 10-27	0.773	0.82	rs3873334	0.04	0.019	0.055
rs221299	hsa-mir-153-2	7	157366855	ILMN_1728844	PTPRN2	7	157331749	158380481	rs221296	rs221296	0.21	0.012	3.84 10-59	1	"-(6)	rs221277	0.29	0.020	2.53 10-42
rs1649215	hsa-mir-548n	7	34980643	ILMN_1791296	DPY19L1	7	34968492	35077652	rs328928	rs1637670	-0.06	0.009	5.62 10-12	1.88 10-5	0.53	rs1186717	NA	NA	NA
rs10243209	hsa-mir-548o	7	102046328	ILMN_1657317	POLR2J	7	102113546	102119380	rs11764413	rs6958795	-0.07	0.016	1.66 10-79	2.84 10-76	0.02	NA	NA	NA	NA
rs10243209	hsa-mir-548o	7	102046328	ILMN_1804490	PRKRIP1	7	102036803	102067128	rs6958795	rs6958795	0.09	0.010	1.47 10-17	1	"-(6)	NA	0.09	NA	NA
rs10243209	hsa-mir-548o	7	102046328	ILMN_1699049	PMS2L3	7	75137068	75157393	NA	rs6958795	0.32	0.008	1.99 10-17	NA	NA	NA	0.43	NA	NA
rs2898254	hsa-mir-598	8	10892530	ILMN_1725338	CLDN23	8	8559665	8561616	rs940031	rs2898254	-0.07	0.011	8.79 10-11	0.885	0.13	rs10100449	-0.04	0.018	0.028
rs2104533	hsa-mir-4670	9	95290456	ILMN_1748241	CENPP	9	95087740	95377445	rs10992312	rs2296666	0.02	0.003	4.18 10-13	0.423	0.36	rs2895219	0.04	0.005	8.45 10-17
rs7911488	hsa-mir-1307	10	105154089	ILMN_1773313	USMG5	10	105148813	105156222	rs2271751	rs2271751	0.07	0.009	<10-400	1	"-(6)	rs1163073	NA	0.013	4.12 10-314
rs7911488	hsa-mir-1307	10	105154089	ILMN_1772706	AS3MT	10	104629209	104661655	rs4919690	rs2271751	0.89	0.011	1.99 10-11	0.053	0.14	rs1163073	0.88	NA	NA
rs3008373	hsa-mir-202	10	135060872	ILMN_1775074	TUBGCP2	10	135093137	135122643	rs3008334	rs3008309	-0.15	0.018	1.65 10-10	0.345	0.51	rs3008373	-0.19	0.019	8.90 10-3
rs3008373	hsa-mir-202	10	135060872	ILMN_1782352	VENTX	10	135051407	135055432	rs6537595	rs3008309	-0.12	0.025	4.46 10-09	0.063	0.29	rs3008373	-0.05	0.040	2.08 10-6
rs4919510	hsa-mir-608	10	102734778	ILMN_1678974	MRPL43	10	102737578	102747271	rs3824783	rs4919510	0.37	0.006	<10-400	0.873	0.96	rs3740487	NA	NA	NA
rs4919510	hsa-mir-608	10	102734778	ILMN_2258774	MRPL43	10	102737578	102747271	rs3740488	rs4919510	-0.27	0.010	2.38 10-139	0.071	0.96	rs3740487	-0.26	0.016	3.74 10-50
rs11032942	hsa-mir-1343	11	34963459	ILMN_2128293	APIP	11	34903841	34937938	rs2915178	rs11032937	-0.11	0.010	1.31 10-27	2.06 10-19	0.04	rs12282098	-0.13	0.018	7.22 10-13
rs11032942	hsa-mir-1343	11	34963459	ILMN_1793598	APIP	11	34903841	34937938	rs2915214	rs11032937	-0.10	0.014	1.38 10-13	2.49 10-6	0.04	rrs12282098	NA	NA	NA
rs1463335	hsa-mir-1279	12	69667075	ILMN_1748730	CTRC	1	15764937	15773152	rs6693417	rs317657	-0.03	0.004	1.39 10-13	4.76 10-15	0.00	rs998022	-0.06	0.007	1.54 10-15
rs1463335	hsa-mir-1279	12	69667075	ILMN_2252021	LRRFIP1	2	238536223	238690289	NA	rs317657	-0.05	0.004	1.50 10-35	NA	NA	rs998022	-0.12	0.010	6.65 10-32
rs1463335	hsa-mir-1279	12	69667075	ILMN_1699317	CNTN6	3	1134628	1445277	NA	rs317657	-0.02	0.003	1.16 10-12	NA	NA	rs998022	-0.04	0.006	7.56 10-12
rs1463335	hsa-mir-1279	12	69667075	ILMN_1740494	PCDHA6	5	140207649	140391928	NA	rs317657	-0.04	0.003	9.44 10-33	NA	NA	rs998022	-0.10	0.008	2.67 10-31
rs1463335	hsa-mir-1279	12	69667075	ILMN_1663381	TRAF3IP2	6	111880142	111927320	NA	rs317657	-0.03	0.003	2.74 10-17	NA	NA	rs998022	-0.06	0.007	5.23 10-17
rs1463335	hsa-mir-1279	12	69667075	ILMN_2114422	NOD1	7	30464142	30518392	NA	rs317657	0.05	0.008	7.25 10-9	NA	NA	rs998022	0.12	0.013	7.83 10-19
rs1463335	hsa-mir-1279	12	69667075	ILMN_1731063	ST5	11	8714898	8932497	NA	rs317657	-0.06	0.007	2.05 10-18	NA	NA	rs998022	-0.22	0.019	2.51 10-30
rs1463335	hsa-mir-1279	12	69667075	ILMN_1815205	LYZ	12	69742133	69748012	rs11177644	rs317657	0.20	0.010	1.36 10-76	6.17 10-11	0.34	rs998022	NA	NA	NA
rs1463335	hsa-mir-1279	12	69667075	ILMN_1801387	YEATS4	12	69753531	69784575	rs11177644	rs317657	0.15	0.010	1.32 10-46	0.734	0.34	rs998022	0.19	0.020	3.27 10-21
rs1463335	hsa-mir-1279	12	69667075	ILMN_1792568	KRT9	17	39722092	39728309	NA	rs317657	-0.04	0.006	1.15 10-15	NA	NA	rs998022	-0.11	0.016	1.11 10-11
rs1463335	hsa-mir-1279	12	69667075	ILMN_1667361	COPZ2	17	46103532	46115151	rs17617053	rs317657	-0.03	0.005	2.33 10-11	7.68 10-12	0.00	rs998022	-0.10	0.011	2.06 10-18
rs4566029	hsa-mir-4305	13	40238387	ILMN_1779530	COG6	13	40229763	40365801	rs1028671	rs4598779	-0.07	0.007	1.69 10-23	0.015	0.60	rs4569133	-0.11	0.010	6.51 10-26
rs2168519	hsa-mir-4513	15	75080872	ILMN_1679495	ULK3	15	75128458	75135551	rs936230	rs7180484	0.10	0.006	1.83 10-63	0.105	0.79	rs2168519	0.10	0.016	9.23 10-11
rs3785626	hsa-mir-1288	17	16185248	ILMN_1760332	PIGL	17	16120508	16229572	rs1476810	rs3785626	0.04	0.004	2.31 10-37	0.109	0.79	rs2109262	0.07	0.008	4.47 10-11
rs3785626	hsa-mir-1288	17	16185248	ILMN_1703946	ADORA2B	17	15848230	15879209	rs2324142	rs3785626	0.06	0.006	7.39 10-11	0.839	0.61	rs2109262	0.05	0.012	9.69 10-9
rs2271891	hsa-mir-3185	17	46802008	ILMN_1810274	HOXB2	17	46620016	46622392	rs12939811	rs4793601	-0.08	0.013	1.63 10-10	0.727	0.07	rs1054072	-0.08	0.022	3.18 10-4
rs6505162	hsa-mir-423	17	28444183	ILMN_1672834	SSH2	17	27952964	28257017	rs4474741	rs6505162	0.10	0.008	5.63 10-36	0.678	0.66	NA	NA	NA	NA
rs8078913	hsa-mir-4520a	17	6558768	ILMN_1794987	ALOX15P	17	6560519	6564747	rs9889941	rs2040847	-0.02	0.003	2.12 10-13	1.75 10-3	0.43	NA	NA	NA	NA
rs2916076	hsa-mir-640	19	19545990	ILMN_1685631	KIAA0892	19	19431629	19469562	rs968525	rs2916074	-0.11	0.007	5.89 10-52	0.257	0.35	NA	NA	NA	NA
rs2916076	hsa-mir-640	19	19545990	ILMN_2134224	ATP13A1	19	19756006	19774502	rs16996185	rs2916074	0.05	0.013	6.63 10-36	1.86 10-3	0.17	NA	NA	NA	NA
rs2916076	hsa-mir-640	19	19545990	ILMN_1662741	LPAR2	19	19734463	19739038	rs880090	rs2916074	-0.09	0.010	5.64 10-22	0.323	0.34	NA	NA	NA	NA
rs2916076	hsa-mir-640	19	19545990	ILMN_1673682	GATAD2A	19	19496641	19619740	rs4808967	rs2916074	0.17	0.007	2.77 10-11	0.16	0.98	NA	NA	NA	NA
rs2284385	hsa-mir-4755	20	32637001	ILMN_1787410	EIF6	20	33866724	33872593	rs6060244	rs2284390	0.15	0.024	7.86 10-10	0.062	0.20	rs2038123	0.13	0.030	1.46 10-5
rs5750504	hsa-mir-659	22	38243675	ILMN_1757467	H1F0	22	38201113	38203442	rs763137	rs4821723	-0.06	0.018	3.58 10-20	8.89 10-14	0.02	rs9610864	-0.08	0.027	7.66 10-14
rs5750504	hsa-mir-659	22	38243675	ILMN_1724437	GCAT	22	38203954	38212903	rs2285177	rs4821723	0.16	0.003	1.88 10-13	0.376	0.51	rs9610864	0.20	0.005	2.63 10-7
rs5750504	hsa-mir-659	22	38243675	ILMN_1735788	TRIOBP	22	38092994	38172562	rs4821708	rs4821723	0.03	0.009	7.12 10-11	0.922	0.44	rs9610864	0.03	0.013	2.21 10-9
(1) SNPs showing the strongest association (with P < 5 10-5) with gene expression within 1Mb of the associated probe
(2) Regression coefficient associated with the rare miSNP allele under an additive effect model, adjusted for age and gender
(3) P-value of the association between miSNP and gene expression
(4) P-value of the association between miSNP and gene expression adjusted for the best cis eSNP
(5) Pairwise r2 between miSNP and best cis eSNPs in GHS
(6) The best cis eSNP and the associated-miSNP coincide
